# Supplementary material for: Response of Chironomidae (Diptera) to DDT, Mercury, and Arsenic Legacy Pollution in Sediments of the Toce River (Northern Italy)
Source: Insects. 2024 Feb 22;15(3):148. doi: 10.3390/insects15030148 (PMC10971021; doi:10.3390/insects15030148)
Supplement: Supplementary file 1 [file insects-15-00148-s001.zip]

Archive with 1 entries (1 files):
- insects-2849782-supplementary.pdf
